# Supplementary material for: In Situ Root Dataset Expansion Strategy Based on an Improved CycleGAN Generator
Source: Plant Phenomics. 2024 Feb 12;6:0148. doi: 10.34133/plantphenomics.0148 (PMC11020132; doi:10.34133/plantphenomics.0148)
Supplement: Supplementary 1 — The network and corresponding weights can be viewed on GitHub (https://github.com/jiwd123/improved_cyclegan) and Zenodo (https://doi.org/10.5281/zenodo.10460303). [file plantphenomics.0148.f1.zip]

Archive with 17 entries (17 files):
- Accuracy_Generalization evaluation.jpg
- Accuracy_Performance evaluation.jpg
- F1_Generalization evaluation.jpg
- F1_Performance evaluation.jpg
- generalization evaluation_Wn+Wgn.pdf
- generalization evaluation_Wn.pdf
- generalization evaluation_Ws+Wgs.pdf
- generalization evaluation_Ws.pdf
- mIOU_Generalization evaluation.jpg
- mIOU_Performance evaluation.jpg
- Performance evaluation_Wn+Wgn.pdf
- Performance evaluation_Wn.pdf
- Performance evaluation_Ws+Wgs.pdf
- Performance evaluation_Ws.pdf
- RGB histograms of GRT images.pdf
- root shadow example.tif
- Subjective evaluation of various generators.pdf
